# Supplementary material for: Stonin 2 Is a Major Adaptor Protein for Clathrin-Mediated Synaptic Vesicle Retrieval
Source: Curr Biol. 2012 Aug 7;22(15):1435–9. doi: 10.1016/j.cub.2012.05.048 (PMC3414847; doi:10.1016/j.cub.2012.05.048)
Supplement: Table S2. Coefficients and Errors for Fitting and N Numbers for All Experiments in the Paper, Related to All Figures [file mmc2.xls]

## Sheet: Table S2
				F0		A1		τn		A2		τr	χ2		N					T1/e
Figure				Co-eff	± 1 SD	Co-eff	± 1 SD	Co-eff	± 1 SD	Co-eff	± 1 SD	Co-eff	Value		Synapses	Neurons	Experiments	Control		Time to 1/e	Normalized
1	oligo	Target	siRNA	Co-eff	± 1 SD	Co-eff	± 1 SD	Co-eff	± 1 SD	Co-eff	± 1 SD	Co-eff	Value		Synapses	Neurons	Experiments	Control		Time to 1/e	Normalized	Average	Rank
	10	mu2-adaptin	siRNA 1	-0.063586	0.00548	1.6174	0.0171	57.479	1.05	1.6306e-15	5.33	4	0.0587012		285	7	4	GL2a		52.9519	1.4097
	11	mu2-adaptin	siRNA 2	-0.093724	0.00595	1.9455	0.0235	53.236	0.981	44.191	6.63	4	0.0875685		434	7	5	GL2a		53.5845	1.42654	1.39257	6
	12	mu2-adaptin	siRNA 3	-0.085671	0.00653	1.7646	0.0246	54.019	1.18	3.5247	7.08	4	0.100768		391	7	4	GL2a		50.3889	1.34146
	13	AP180	siRNA 1	-0.019295	0.0109	1.6576	0.0273	61.568	1.99	22.894	9.36	4	0.185707		264	5	4	GL2a		66.5382	1.77139
	14	AP180	siRNA 2	0.093687	0.00668	1.6797	0.0622	39.531	1.48	10.786	12	4	0.243319		143	7	4	GL2a		48.6507	1.29519	1.44343	8
	15	AP180	siRNA 3	0.044555	0.00616	1.755	0.0495	41.657	1.27	-8.3267e-16	10.2	4	0.182646		206	6	4	GL2a		47.4676	1.26369
	16	CALM	siRNA 1	0.0020256	0.00416	1.9984	0.0511	35.791	0.825	23.965	8.66	4	0.117487		342	8	5	GL2b		37.7697	1.19409
	17	CALM	siRNA 2	0.030813	0.00442	2.7032	0.12	26.878	0.804	59.104	13.5	4	0.217197		156	5	4	GL2b		32.9559	1.04191	1.14958	1
	18	CALM	siRNA 3	0.014439	0.00432	2.3816	0.0713	32.161	0.774	59.593	10.4	4	0.155842		185	6	4	GL2b		38.3593	1.21274
	19	Eps15	siRNA 1	0.085236	0.00559	1.5599	0.0487	40.485	1.32	2.7756e-17	9.7	4	0.161173		205	7	4	GL2c		46.157	1.35929
	20	Eps15	siRNA 2	0.117	0.00334	2.5625	0.0894	27.038	0.638	65.606	10.1	4	0.122893		191	6	4	GL2c		39.8293	1.17295	1.25508	4
	21	Eps15	siRNA 3	-0.021311	0.00571	2.1221	0.0583	38.245	1.02	46.806	10.8	4	0.192105		181	8	4	GL2c		41.8688	1.23301
	22	Epsin 1	siRNA 1	0.1638	0.00347	2.1546	0.0867	27.696	0.772	43.399	10.2	4	0.128043		203	8	5	GL2c		42.278	1.24506
	23	Epsin 1	siRNA 2	0.068045	0.00372	2.358	0.0555	33.375	0.656	96.602	8.55	4	0.108025		428	10	5	GL2c		45.8326	1.34974	1.24611	3
	24	Epsin 1	siRNA 3	-0.0042731	0.00445	2.3978	0.0674	33.188	0.775	68.496	10.3	4	0.156284		192	8	4	GL2c		38.83	1.14352
	25	Stonin 2	siRNA 1	0.27597	0.00748	1.2892	0.0604	41.595	2.1	8.211	12.5	4	0.27076		107	6	5	GL2d		86.855	2.48369
	26	Stonin 2	siRNA 2	0.10012	0.00614	1.6017	0.0264	51.731	1.24	52.267	7.18	4	0.101448		114	7	3	GL2d		69.5351	1.98841	2.21036	9
	27	Stonin 2	siRNA 3	0.018964	0.00828	1.732	0.0209	61.476	1.45	89.312	7.15	4	0.108257		96	5	4	GL2d		75.5001	2.15898
	31	Endophilin 1	siRNA 1	0.051498	0.00491	2.1145	0.1	29.805	1.05	-8.8818e-16	13.1	4	0.229172		142	7	2	GL2c		33.6182	0.990034
	31a	Endophilin 1	siRNA 2	0.0064271	0.0061	1.7501	0.0237	53.519	1.12	63.279	6.73	4	0.0905207		170	5	3	GL2e		61.4152	1.19353	1.23817	2
	33	Endophilin 1	siRNA 3	0.081392	0.00889	1.5188	0.0575	44.955	2.03	9.4369e-16	13.1	4	0.313406		139	5	2	GL2c		51.9863	1.53096
	34	mu1-adaptin	siRNA 1	0.075499	0.00834	1.5521	0.0236	59.351	1.66	56.012	7.67	4	0.123066		179	3	3	GL2f		76.0754	1.68419
	35	mu1-adaptin	siRNA 2	0.093	0.00328	1.8343	0.0286	40.45	0.656	61.968	5.69	4	0.0554583		244	8	3	GL2f		53.7796	1.1906	1.37227	5
	36	mu1-adaptin	siRNA 3	0.063699	0.00301	1.7494	0.0191	45.215	0.594	41.294	4.39	4	0.0353312		534	10	3	GL2f		56.102	1.24201
	37	mu3-adaptin	siRNA 1	0.1231	0.00572	1.7239	0.0477	41.108	1.21	54.76	9.7	4	0.16278		316	7	3	GL2f		57.245	1.26732
	38	mu3-adaptin	siRNA 2	0.079627	0.00577	1.5075	0.0184	57.096	1.2	36.173	5.69	4	0.0665422		339	8	3	GL2f		71.4603	1.58202	1.39316	7
	39	mu3-adaptin	siRNA 3	0.13342	0.00343	2.0244	0.0343	38.54	0.641	88.679	6.41	4	0.0680175		250	7	3	GL2f		60.0835	1.33015
	GL2	Firefly Luciferase	GL2a	-0.019859	0.00329	2.0638	0.0391	36.221	0.627	50.578	6.73	4	0.0716767		299	9	6	-		37.5626	1	-	-
	GL2	Firefly Luciferase	GL2b	0.0012155	0.003	2.5882	0.0732	27.956	0.552	76.204	8.71	4	0.0947391		181	7	5	-		31.6304	1	-	-
	GL2	Firefly Luciferase	GL2c	0.0123	0.00423	2.5334	0.0931	29.007	0.772	87.951	11.7	4	0.178029		200	8	5	-		33.9566	1	-	-
	GL2	Firefly Luciferase	GL2d	-0.0075569	0.00313	2.3365	0.0538	31.706	0.578	62.37	7.71	4	0.0841599		205	10	6	-		34.9702	1	-	-
	GL2	Firefly Luciferase	GL2e	-0.064293	0.00557	1.6556	0.0194	55.437	1.06	21.1	5.77	4	0.0677145		91	4	3	-		51.4569	1	-	-
	GL2	Firefly Luciferase	GL2f	0.078081	0.00227	1.9776	0.0285	35.497	0.457	51.073	4.78	4	0.0354915		355	7	3	-		45.1703	1	-	-
2	oligo	Target	siRNA	Co-eff	± 1 SD	Co-eff	± 1 SD	Co-eff	± 1 SD	Co-eff	± 1 SD	Co-eff	Value		Synapses	Neurons	Experiments	Control		Time to 1/e	Normalized	Average	Rank
	1	alpha-adaptin	siRNA 1	0.078631	0.005	1.3767	0.0131	60.788	1.11	17.215	4.4	4	0.0409371		451	10	4	GL2g		71.8392	1.72397
	2	alpha-adaptin	siRNA 2	-0.028746	0.00414	1.5748	0.0151	54.655	0.835	13.974	4.41	4	0.039182		400	5	3	GL2g		52.3648	1.25663	1.42013	7.5
	3	alpha-adaptin	siRNA 3	-0.038199	0.00697	1.6573	0.0259	54.272	1.34	20.916	7.51	4	0.11342		214	7	4	GL2g		53.3303	1.2798
	4	beta2-adaptin	siRNA 1	0.024269	0.00393	1.6747	0.0189	49.814	0.774	23.651	4.9	4	0.0462951		384	8	5	GL2g		55.9008	1.34148
	5	beta2-adaptin	siRNA 2	0.0059664	0.00358	1.5252	0.0105	58.614	0.725	17.469	3.36	4	0.0235202		240	7	4	GL2g		61.3158	1.47143	1.37355	5
	6	beta2-adaptin	siRNA 3	0.11754	0.00326	1.7954	0.0308	39.333	0.679	45.874	5.92	4	0.0587997		167	5	4	GL2g		54.4946	1.30774
	7	sigma2-adaptin	siRNA 1	0.090211	0.00337	1.6666	0.0336	38.553	0.765	1.7609	6.29	4	0.0656271		221	6	4	GL2g		46.0919	1.10609
	8	sigma2-adaptin	siRNA 2	0.15367	0.00375	1.6528	0.0343	39.775	0.843	42.735	6.69	4	0.0757464		133	6	4	GL2g		58.2714	1.39837	1.2043	1.5
	9	sigma2-adaptin	siRNA 3	-0.010368	0.00474	1.6425	0.0268	47.118	0.978	1.249e-15	6.48	4	0.0787958		103	4	4	GL2g		46.1889	1.10842
	1+7	alpha+sigma2	siRNA 1+1	0.068789	0.00747	1.4493	0.0254	55.914	1.62	16.461	7.63	4	0.118828		157	6	3	GL2h		65.239	2.03968
	1+8	alpha+sigma2	siRNA 1+2	0.051661	0.00551	1.7546	0.0254	50.481	1.03	58.231	6.71	4	0.087553		166	7	3	GL2h		63.5046	1.98546	1.83178	8.5
	1+9	alpha+sigma2	siRNA 1+3	0.059249	0.0057	1.7265	0.049	40.67	1.21	24.025	9.82	4	0.165564		142	6	3	GL2h		47.0243	1.4702
	4+10	beta2+mu2	siRNA 1+1	0.073957	0.00493	1.7724	0.0463	39.411	1.04	16.486	8.92	4	0.133745		108	5	3	GL2h		47.8139	1.49489
	4+11	beta2+mu2	siRNA 1+2	-0.021287	0.0105	1.3899	0.0241	63.466	2.29	-3.2196e-15	8.59	4	0.158384		107	4	2	GL2h		57.7897	1.80678	1.6176	8.5
	4+12	beta2+mu2	siRNA 1+3	0.044226	0.007	1.5566	0.0418	46.232	1.54	-6.9389e-17	9.86	4	0.180445		110	3	2	GL2h		49.6132	1.55114
	10	mu2-adaptin	siRNA 1 96 h	-0.021859	0.00916	1.7453	0.0507	47.469	1.77	27.582	12.4	4	0.287788		72	2	1	GL2l		48.1689	1.02374
	11	mu2-adaptin	siRNA 2 96 h	-0.02136	0.0123	1.3823	0.0174	73.346	2.6	4.9037	7.69	4	0.133158		160	4	2	GL2l		69.9502	1.48666	1.18387	2
	12	mu2-adaptin	siRNA 3 96 h	0.06886	0.0105	1.6321	0.0802	42.419	2.3	-4.7462e-15	17	4	0.508439		34	2	1	GL2l		48.991	1.04121
	GL2	Firefly Luciferase	GL2g	0.0076422	0.00322	1.7537	0.0273	40.86	0.671	5.3065	5.51	4	0.0523958		399	8	4	-		41.6709	1	-	-
	GL2	Firefly Luciferase	GL2h	0.036549	0.00307	2.642	0.087	26.485	0.578	49.996	9.52	4	0.106634		117	6	3	-		31.9849	1	-	-
	GL2	Firefly Luciferase	GL2l 96 h	-0.11993	0.0116	1.9387	0.0525	50.767	1.95	40.163	13.9	4	0.378872		36	4	2	-		47.0518	1	-	-
3	oligo	Target	siRNA	Co-eff	± 1 SD	Co-eff	± 1 SD	Co-eff	± 1 SD	Co-eff	± 1 SD	Co-eff	Value		Synapses	Neurons	Experiments	Control		Time to 1/e	Normalized	Average
	25a	Stonin 2	siRNA 4	0.12152	0.0139	1.469	0.0266	67.002	2.81	68.944	10.3	4	0.230196		201	6	3	GL2e		96.637	1.87801	-
	25b	Stonin 2	siRNA 5	-0.064296	0.00556	1.6555	0.0194	55.438	1.06	21.09	5.77	4	0.0677145		123	6	3	GL2e		55.5659	1.07985	-
	25	Stonin 2 (vGlut)	siRNA 1	-0.024974	0.0199	1.5594	0.0134	92.882	3.64	82.777	7.88	4	0.148975		162	8	4	GL2i		105.051	2.77267
	26	Stonin 2 (vGlut)	siRNA 2	0.043019	0.00599	2.4376	0.0639	37.643	0.943	155.52	11.6	4	0.218759		82	3	2	GL2i		52.8659	1.39532	1.91303
	27	Stonin 2 (vGlut)	siRNA 3	0.025496	0.00878	1.8022	0.0425	49.689	1.61	79.125	11	4	0.232963		90	3	2	GL2i		59.5252	1.57108
	25	Stonin 2 (syt)	siRNA 1	-0.017674	0.0113	1.3775	0.014	76.393	2.39	-4.7184e-16	6.55	4	0.097861		338	9	4	GL2j		74.2751	1.32315
	26	Stonin 2 (syt)	siRNA 2	-0.00066348	0.0273	1.2771	0.0155	108.07	6.16	3.4694e-17	8.06	4	0.160735		90	5	2	GL2j		95.031	1.6929	1.66633
	27	Stonin 2 (syt)	siRNA 3	0.13242	0.0208	1.1006	0.0254	76.541	5.48	1.3323e-15	12	4	0.327465		156	4	2	GL2j		111.312	1.98294
	25	Stonin 2 (SypHy 10AP)	siRNA 1	-0.19174	0.0517	1.4945	0.0298	115.22	10	50.752	13.4	4	0.451083		48	2	1	GL2k		90.18	2.08334
	26	Stonin 2 (SypHy 10AP)	siRNA 2	0.16699	0.00725	1.9577	0.124	31.719	1.6	73.936	17.8	4	0.450102		40	2	1	GL2k		49.2185	1.13705	1.47317
	27	Stonin 2 (SypHy 10AP)	siRNA 3	0.23093	0.00836	2.776	0.283	24.892	1.59	150.16	28.1	4	0.859467		25	2	1	GL2k		51.9059	1.19913
	GL2	Luciferase (vGlut)	GL2i	0.006585	0.00326	2.6538	0.0621	30.535	0.544	100.29	8.43	4	0.0969915		338	11	4	-		37.888	1	-
	GL2	Luciferase (Syt)	GL2j	-0.046065	0.00735	1.558	0.0204	59.704	1.45	-6.1062e-16	6.69	4	0.0937882		286	8	4	-		56.1349	1	-
	GL2	Luciferase (SypHy 10AP)	GL2k	-0.066289	0.00885	2.6863	0.104	36.371	1.29	142.95	18	4	0.513647		30	1	1	-		43.2863	1	-
	GL2	Firefly Luciferase	GL2e	-0.064293	0.00557	1.6556	0.0194	55.437	1.06	21.1	5.77	4	0.0677145		91	4	3	-		51.457	1
	oligo	Target	Re-expression
	25	Stonin 2	mCherry-Stonin 2	-0.03533	0.00528	1.5787	0.0147	59.61	1.03	18.149	4.82	4	0.048572		124	5	2	GL2 Ctrl		58.3622	1.09271
	25	Stonin 2	mCherry	0.05816	0.00838	1.4688	0.0153	67.968	1.69	49.36	6.02	4	0.0796777		216	6	3	GL2 Ctrl		82.797	1.55019
	GL2	Firefly Luciferase	sigma2-mCherry	-0.092657	0.00604	1.6963	0.0183	57.998	1.11	25.166	5.79	4	0.0693645		90	6	3	GL2 Ctrl		52.6204	0.985203
	GL2	Firefly Luciferase	mCherry	-0.033925	0.00368	1.885	0.0181	49.432	0.647	61.681	4.65	4	0.0415733		219	6	3	-		53.4107	1
4	FKBP	Rerouting	Rapamycin	Co-eff	± 1 SD	Co-eff	± 1 SD	Co-eff	± 1 SD	Co-eff	± 1 SD	Co-eff	Value		Synapses	Neurons	Experiments	Control		Time to 1/e	Normalized
	FKBP	Stonin 2	Post	0.21503	0.0178	1.2327	0.0191	79.509	4.15	40.538	9.5	4	0.208306		104	8	7			142.978	1.87618
	FKBP	Stonin 2	Pre	-0.084765	0.0117	1.7281	0.016	74.053	1.98	56.24	7.19	4	0.116714		101	8	7			76.2068	1
	Control	Stonin 2	Post	-0.20173	0.0149	1.9305	0.0205	73.925	2.24	94.41	9.14	4	0.188588		76	7	3			67.2319	0.909983
	Control	Stonin 2	Pre	-0.071401	0.0135	1.3459	0.011	86.526	2.86	1.6272e-15	6.12	4	0.0884343		71	7	3			73.8826	1
	FKBP	Clathrin light chain	Post	0.44561	0.012	1.0594	0.0145	76.765	3.28	44.367	6.86	4	0.107427		356	7	4			nan	nan
	FKBP	Clathrin light chain	Pre	-0.14181	0.0103	1.7996	0.00914	84.172	1.63	40.809	4.92	4	0.056762		383	7	4			83.185	1
	Control	Clathrin light chain	Post	-0.11163	0.0108	1.8406	0.0239	64.044	1.76	25.077	8.65	4	0.161189		211	8	6			63.1459	1.03418
	Control	Clathrin light chain	Pre	-0.027626	0.00712	2.0025	0.0304	51.824	1.15	46.71	8.3	4	0.135564		231	8	6			61.0592	1
	FKBP	CALM	Post	-0.10808	0.00417	1.9437	0.0122	58.656	0.663	40.77	3.92	4	0.0319042		348	9	6			59.5324	1.09204
	FKBP	CALM	Pre	0.013877	0.00444	2.2619	0.0354	41.793	0.709	86.166	7.34	4	0.0943562		422	9	6			54.5147	1
	Control	CALM	Post	-0.15035	0.00528	2.1602	0.0151	59.117	0.754	58.182	4.89	4	0.0499194		149	6	4			61.3935	0.893602
	Control	CALM	Pre	-0.15495	0.00742	1.9757	0.0129	68.98	1.11	50.132	5.19	4	0.0595282		144	6	4			68.7034	1
	FKBP	sigma2-adaptin	Post	-0.060513	0.00473	1.6842	0.00736	71.263	0.823	48.908	3.11	4	0.0216189		149	5	3			74.5631	1.27781
	FKBP	sigma2-adaptin	Pre	-0.16302	0.00389	1.8757	0.00845	64.454	0.623	53.17	3.08	4	0.0205048		156	5	3			58.3524	1
	Control	sigma2-adaptin	Post	-0.15027	0.0092	1.9336	0.0233	61.445	1.45	67.762	7.95	4	0.133887		456	9	4			57.9184	1.02475
	Control	sigma2-adaptin	Pre	-0.24973	0.0116	1.9229	0.0191	70.014	1.77	50.26	7.87	4	0.137529		433	9	4			56.5193	1
	FKBP	alpha-adaptin	Post	-0.028133	0.00404	1.8505	0.0117	58.841	0.674	32.322	3.77	4	0.0296448		106	4	3			67.7208	1.20696
	FKBP	alpha-adaptin	Pre	-0.069295	0.00266	2.0397	0.0117	51.36	0.424	31.899	3.14	4	0.0193511		160	4	3			56.1087	1
	Control	alpha-adaptin	Post	0.041202	0.00537	1.8392	0.0337	45.419	1.01	49.305	7.79	4	0.111468		412	9	4			55.4905	1.01895
	Control	alpha-adaptin	Pre	0.017155	0.00421	1.9146	0.0261	45.635	0.757	59.84	6.06	4	0.0676397		341	9	4			54.4583	1
	oligo	Target	Re-expression
	25	Stonin 2 + Rapa	mCherry-FKBP-Stonin 2	0.20656	0.00637	1.6685	0.044	43.935	1.34	69.357	9.73	4	0.170756		62	2	2	No rapa		79.648	1.55782
	25	Stonin 2	mCherry-FKBP-Stonin 2	0.002897	0.00766	1.7885	0.0446	46.642	1.46	39.922	10.6	4	0.211377		56	2	2	-		51.128	1
	8	sigma2-adaptin + Rapa	sigma2-mCherry-FKBP	-0.019052	0.00741	1.791	0.0269	54.714	1.31	21.015	7.86	4	0.124804		96	4	1	No rapa		60.8368	1.2637
	8	sigma2-adaptin	sigma2-mCherry-FKBP	0.022325	0.00411	2.026	0.0365	40.222	0.749	48.026	7.21	4	0.0886653		95	4	1	-		48.1417	1
S2		Expression	Detail	Co-eff	± 1 SD	Co-eff	± 1 SD	Co-eff	± 1 SD	Co-eff	± 1 SD	Co-eff	Value		Synapses	Neurons	Experiments	Control		Time to 1/e	Normalized
	-	Stonin 2	Wild type	0.077508	0.0055	1.8137	0.0545	38.644	1.14	50.666	10.2	4	0.173607		125	6	3	mCherry		47.7948	0.800336
	-	Stonin 2 Mutant	∆WWW∆NPF	-0.030396	0.00926	1.7489	0.0367	53.146	1.7	33.024	10.3	4	0.212833		49	6	5	mCherry		55.6345	0.931614
	-	mCherry	-	-0.046441	0.00794	1.551	0.0189	62.664	1.55	20.308	6.62	4	0.0937497		224	11	7	-		59.7184	1
